# Supplementary material for: A novel dilated weighted recurrent neural network (RNN)-based smart contract for secure sharing of big data in Ethereum blockchain using hybrid encryption schemes
Source: PeerJ Comput Sci. 2025 Jun 17;11:e2930. doi: 10.7717/peerj-cs.2930 (PMC12193487; doi:10.7717/peerj-cs.2930)
Supplement: Supplemental Information 2 [file peerj-cs-11-2930-s002.py]

from flask import Flask

UPLOAD_FOLDER = '/Users/swetha/Desktop/Blockchain-based-Decentralized-File-Sharing-System-using-IPFS/main_server/uploads'
DOWNLOAD_FOLDER = '/Users/swetha/Desktop/Blockchain-based-Decentralized-File-Sharing-System-using-IPFS/main_server/downloads'

app = Flask(__name__)
app.secret_key = "secret key"
app.config['UPLOAD_FOLDER'] = UPLOAD_FOLDER
app.config['DOWNLOAD_FOLDER'] = DOWNLOAD_FOLDER
app.config['ALLOWED_EXTENSIONS'] = set(['txt', 'pdf', 'png', 'jpg', 'jpeg', 'gif'])
app.config['BUFFER_SIZE'] = 64 * 1024
app.config['MAX_CONTENT_LENGTH'] = 16 * 1024 * 1024
